# Supplementary material for: Impact and Interrelationships of Striatal Proteins, EPHB2, OPRM1, and PER2 on Mild Cognitive Impairment
Source: Mol Neurobiol. 2024 Jul 13;62(2):1478–92. doi: 10.1007/s12035-024-04334-x (PMC11772528; doi:10.1007/s12035-024-04334-x)
Supplement: Supplementary file 3 — Supplementary file3 Supplementary Table 1 List of differentially expressed genes (DEGs) associated with cellular components in Per2 KO and WT mice before and after methamphetamine treatment (XLSX 26 KB) [file 12035_2024_4334_MOESM3_ESM.xlsx]

## Sheet: Sheet1
		Drug-naive (WT vs. Per2 KO)												After METH (WT vs. Per2 KO)
		increased						decreased						increased						decreased
GO:0005576	extracellular region	3110079O15Rik	2.59439	Cpa6	3.51709	Mettl24	2.07463	Amy2a5	-129.85	Impg2	-2.12133	Serpina3g	-3.2083	Adamts19	2.68943	Hpse	2.41024	Plac9b	2.81195	Adamts20	-2.28685	Fam132b	-18.389	Prom2	-3.3358
		Ccl28	2.2238	Gm1987	11.6745	Plac9a	2.03928	Hba-a1	-9.69245	Lcn2	-34.5084	Serpinb2	-49.8285	Areg	3.2386	Itgbl1	3.37727	Prok2	3.33239	Adamts7	-2.67759	Glg1	-2.00098	Sele	-19.5828
		Col24a1	2.01422	Gpx6	2.53055	Plac9b	3.6948	Il13ra2	-77.5488	Lrg1	-4.82433			Ccl3	2.58447	Lox	2.51403	Prss56	2.57099	Art5	-20.9512	Mgat5	-2.22897	Spata20	-36.529
		Cort	2.09475	Hbb-bs	401.596	Tslp	2.90334							Col13a1	2.05971	Loxl2	2.192	Ptgds	2.11203	C8b	-29.3216	Oc90	-24.6989	Tecta	-2.13904
														Fgfbp1	2.17321	Loxl2	2.192	Svep1	2.38125	Col6a3	-2.70333	Ocm	-48.9826	Xylt1	-2.20058
														Fmod	2.87938	Lum	2.20146	Wnt6	3.70147	Corin	-2.24667	Otos	-39.8632	Zpld1	-29.6121
														H2-T9	2.22759	Myoc	2.29646
														Hba-a1	25.1849	Ogn	2.55411
GO:0044421	extracellular region part	3110079O15Rik	2.59439	Cpa6	3.51709	Plac9b	3.6948	Amy2a5	-129.85	Lcn2	-34.5084	Serpina3g	-3.2083	Areg	3.2386	Hba-a1	25.1849	Myoc	2.29646	Adamts20	-2.28685	Cep55	-2.37407	Ocm	-48.9826
		Ccl28	2.2238	Gm1987	11.6745	Tslp	2.90334	Hba-a1	-9.69245	Lrg1	-4.82433	Serpinb2	-49.8285	Ccl21a	71.8831	Hpse	2.41024	Ogn	2.55411	Adamts7	-2.67759	Col6a3	-2.70333	Prom2	-3.3358
		Col24a1	2.01422	Plac9a	2.03928			Impg2	-2.12133	Mpo	-32.7826			Ccl21c	33.3429	Itgbl1	3.37727	Plac9b	2.81195	Apol6	-7.56751	Fam132b	-18.389	Sele	-19.5828
														Ccl3	2.58447	Lox	2.51403	Prss56	2.57099	C8b	-29.3216	Glg1	-2.00098	Tecta	-2.13904
														Col13a1	2.05971	Loxl2	2.192	Ptgds	2.11203	Cep55	-2.37407	Oc90	-24.6989	Xylt1	-2.20058
														Fgfbp1	2.17321	Loxl2	2.192	Svep1	2.38125
														Fmod	2.87938	Lum	2.20146	Wnt6	3.70147
														H2-T9	2.22759
GO:0005615	extracellular space	3110079O15Rik	2.59439	Cpa6	3.51709	Plac9b	3.6948	Amy2a5	-129.85	Lcn2	-34.5084	Serpina3g	-3.2083	_						_
		Ccl28	2.2238	Gm1987	11.6745	Tslp	2.90334	Hba-a1	-9.69245	Lrg1	-4.82433	Serpinb2	-49.8285
		Col24a1	2.01422	Plac9a	2.03928
GO:0031012	extracellular matrix	_						_						Col13a1	2.05971	Lox	2.51403	Myoc	2.29646	Col6a3	-2.70333	Oc90	-24.6989	Tecta	-2.13904
														Fmod	2.87938	Loxl2	2.192	Ogn	2.55411	Glg1	-2.00098
														Hpse	2.41024	Lum	2.20146	Wnt6	3.70147
GO:0030198	extracellular matrix organization	_						_						Col13a1	2.05971	Foxc2	4.63095	Lum	2.20146	_
														Fmod	2.87938	Lox	2.51403	Myh11	2.00131
GO:0048856	anatomical structure development	3110079O15Rik	2.59439	Duxbl1	3.99518	Rpe65	2.38633	Klf5	-2.07168	Stx1b	-2.01156	Oprm1	-3.32949	Actg2	7.93246	Fut7	3.48367	Nmrk2	3.70569	Adamts7	-2.67759	Ndn	-2.03312	Slc26a5	-2.63307
		Adam18	2.64184	Duxbl3	4.14813	Scin	3.65445	Hba-a1	-9.69245	Dio3	-2.3699	Camsap2	-3.32759	Agtr1b	41.0094	Gnat1	10.3922	Pappa2	3.33349	Aqp6	-20.5094	Nkx2-9	-2.24102	Sp8	-2.24329
		Bhlhe23	4.61166	Gm1987	11.6745	Synj2bp-cox16	2.07348	Tfap2b	-2.23671	Ephb2	-2.09617	Gja5	-2.22861	Aldh1a2	2.32369	H2-Aa	2.67197	Prdm6	18.8433	Cbl	-2.163	Nox4	-2.36991	Spata18	-3.36112
		Bok	2.03692	Hes3	3.35163	Theg	3.10456	Lrg1	-4.82433	Neurog1	-4.80052	Chrna3	-2.67148	Areg	3.2386	H2-Ab1	2.69675	Prok2	3.33239	Ccnb1	-2.61627	Nyap2	-2.04698	Spata20	-36.529
		Car9	2.09098	Itk	2.25121	Txk	3.61914	Cbfa2t3	-2.1775	AF529169	-2.61908	Ldoc1	-2.18334	Ccl21a	71.8831	Hba-a1	25.1849	Prss56	2.57099	Cep55	-2.37407	Oc90	-24.6989	Stx1b	-2.04304
		Clec1b	3.40336	Klhl41	2.34292	Xlr3b	3.20929	Irx1	-2.23499	Phc3	-7.45886			Ccl21c	33.3429	Hpse	2.41024	Ptgdr	3.24533	Chrna9	-9.48137	Ocm	-48.9826	Top2a	-2.08732
		Col24a1	2.01422	Mpz	2.73257	Xlr4a	13.6663							Cd74	2.201	Hspb7	4.37406	Slc2a2	35.4753	Col6a3	-2.70333	Onecut3	-2.94823	Uhmk1	-2.07469
		Crb1	2.16074											Col13a1	2.05971	Il18r1	25.5444	Sox15	31.6788	Corin	-2.24667	Pacsin2	-2.3282	Uts2r	-4.68285
														Cybb	2.04116	Lox	2.51403	Tagln	2.04008	Foxo3	-2.42568	Pik3r1	-2.39164	Xkr7	-2.0658
														Cyp1b1	2.31681	Loxl2	2.192	Tfap2b	2.2493	Glg1	-2.00098	Rad54l	-2.09672	Zbtb46	-2.11081
														Cysltr2	3.22927	Lum	2.20146	Tfap2c	5.0129	Lhx1	-14.0052	Ret	-2.13405	Zic1	-2.25891
														Cytl1	3.47399	Msx3	5.5621	Wnt6	3.70147	Met	-2.12102	Six6	-6.78067	Zic4	-2.25307
														Fgfbp1	2.17321	Myh11	2.00131	Xlr3a	3.45003	Mtr	-2.28595
														Foxc2	4.63095	Myoc	2.29646	Xlr4a	13.2666
GO:0030154	cell differentiation	Adam18	2.64184	Duxbl3	4.14813	Rpe65	2.38633	AF529169	-2.61908	Gabra2	-2.10507	Neurog1	-4.80052	1700112E06Rik	2.62836	Gnat1	10.3922	Prdm6	18.8433	Adamts20	-2.28685	Met	-2.12102	Ret	-2.13405
		Bhlhe23	4.61166	Gm1987	11.6745	Scin	3.65445	Camsap2	-3.32759	Gja5	-2.22861	Oprm1	-3.32949	Aldh1a2	2.32369	H2-Aa	2.67197	Prok2	3.33239	Adamts7	-2.67759	Mtr	-2.28595	Spata18	-3.36112
		Bok	2.03692	Hes3	3.35163	Theg	3.10456	Cbfa2t3	-2.1775	Hba-a1	-9.69245	Stx1b	-2.01156	Areg	3.2386	H2-Ab1	2.69675	Sox15	31.6788	Ccnb1	-2.61627	Ndn	-2.03312	Spata20	-36.529
		Clec1b	3.40336	Ido1	3.45743	Txk	3.61914	Dio3	-2.3699	Klf5	-2.07168	Tfap2b	-2.23671	Ccl21a	71.8831	Hba-a1	25.1849	Tagln	2.04008	Col6a3	-2.70333	Nkx2-9	-2.24102	Stx1b	-2.04304
		Col24a1	2.01422	Itk	2.25121	Xlr3b	3.20929	Ephb2	-2.09617	Lrg1	-4.82433			Ccl21c	33.3429	Il18r1	25.5444	Tfap2b	2.2493	Corin	-2.24667	Nox4	-2.36991	Top2a	-2.08732
		Crb1	2.16074	Klhl41	2.34292	Xlr4a	13.6663							Ccl3	2.58447	Lox	2.51403	Tfap2c	5.0129	Foxo3	-2.42568	Nyap2	-2.04698	Tyrp1	-11.8675
		Duxbl1	3.99518											Cd74	2.201	Loxl2	2.192	Wnt6	3.70147	Glg1	-2.00098	Ocm	-48.9826	Uhmk1	-2.07469
														Col13a1	2.05971	Myh11	2.00131	Xlr3a	3.45003	Glp1r	-6.62338	Onecut3	-2.94823	Zbtb46	-2.11081
														Foxc2	4.63095	Myoc	2.29646	Xlr3b	3.80327	Lhx1	-14.0052	Pik3r1	-2.39164	Zic1	-2.25891
														Foxp3	41.4754	Nmrk2	3.70569	Xlr4a	13.2666
														Fut7	3.48367
GO:0045595	regulation of cell differentiation	Clec1b	3.40336	Hes3	3.35163	Xlr3b	3.20929	AF529169	-2.61908	Ephb2	-2.09617	Oprm1	-3.32949	_						_
		Duxbl3	4.14813	Klhl41	2.34292			Camsap2	-3.32759	Klf5	-2.07168	Tfap2b	-2.23671
								Dio3	-2.3699	Neurog1	-4.80052
GO:0032502	developmental process	3110079O15Rik	2.59439	Duxbl1	3.99518	Rpe65	2.38633	AF529169	-2.61908	Gja5	-2.22861	Neurog1	-4.80052	1700112E06Rik	2.62836	Gm10591	41.4548	Nmrk2	3.70569	Adamts7	-2.67759	Mtr	-2.28595	Six6	-6.78067
		Adam18	2.64184	Duxbl3	4.14813	Scin	3.65445	Camsap2	-3.32759	Hba-a1	-9.69245	Oprm1	-3.32949	Actg2	7.93246	Gm13304	35.2057	Prdm6	18.8433	Aqp6	-20.5094	Ndn	-2.03312	Slc26a5	-2.63307
		Bhlhe23	4.61166	Gm1987	11.6745	Synj2bp-cox16	2.07348	Cbfa2t3	-2.1775	Irx1	-2.23499	Phc3	-7.45886	Agtr1b	41.0094	Gnat1	10.3922	Prok2	3.33239	Armc4	-2.77994	Nkx2-9	-2.24102	Sp8	-2.24329
		Bok	2.03692	Hes3	3.35163	Theg	3.10456	Chrna3	-2.67148	Klf5	-2.07168	Stx1b	-2.01156	Aldh1a2	2.32369	H2-Aa	2.67197	Prss56	2.57099	Cbl	-2.163	Nox4	-2.36991	Spata18	-3.36112
		Car9	2.09098	Itk	2.25121	Txk	3.61914	Dio3	-2.3699	Ldoc1	-2.18334	Tfap2b	-2.23671	Areg	3.2386	H2-Ab1	2.69675	Ptgdr	3.24533	Ccnb1	-2.61627	Nyap2	-2.04698	Spata20	-36.529
		Clec1b	3.40336	Klhl41	2.34292	Xlr3b	3.20929	Ephb2	-2.09617	Lrg1	-4.82433			Ccl21a	71.8831	Hba-a1	25.1849	Slc2a2	35.4753	Cep55	-2.37407	Oc90	-24.6989	Stx1b	-2.04304
		Col24a1	2.01422	Mpz	2.73257	Xlr4a	13.6663							Ccl21c	33.3429	Hpse	2.41024	Sox15	31.6788	Col6a3	-2.70333	Ocm	-48.9826	Top2a	-2.08732
		Crb1	2.16074											Cd74	2.201	Hspb7	4.37406	Tagln	2.04008	Corin	-2.24667	Onecut3	-2.94823	Tyrp1	-11.8675
														Col13a1	2.05971	Il18r1	25.5444	Tfap2b	2.2493	Foxo3	-2.42568	Pacsin2	-2.3282	Uhmk1	-2.07469
														Cybb	2.04116	Lox	2.51403	Tfap2c	5.0129	Glg1	-2.00098	Pik3r1	-2.39164	Uts2r	-4.68285
														Cysltr2	3.22927	Loxl2	2.192	Wnt6	3.70147	Glp1r	-6.62338	Prkcd	-2.32036	Zbtb46	-2.11081
														Fgfbp1	2.17321	Lum	2.20146	Xlr3a	3.45003	Lhx1	-14.0052	Rad54l	-2.09672	Zic1	-2.25891
														Foxc2	4.63095	Msx3	5.5621	Xlr3b	3.80327	Met	-2.12102	Ret	-2.13405	Zic4	-2.25307
														Foxp3	41.4754	Myh11	2.00131	Xlr4a	13.2666
														Fut7	3.48367	Myoc	2.29646
GO:0048869	cellular developmental process	_						_						1700112E06Rik	2.62836	Gm10591	41.4548	Nmrk2	3.70569	Adamts20	-2.28685	Met	-2.12102	Ret	-2.13405
														Aldh1a2	2.32369	Gm13304	35.2057	Prdm6	18.8433	Adamts7	-2.67759	Ndn	-2.03312	Slc26a5	-2.63307
														Areg	3.2386	Gnat1	10.3922	Prok2	3.33239	Armc4	-2.77994	Nkx2-9	-2.24102	Spata18	-3.36112
														Ccl21a	71.8831	H2-Aa	2.67197	Sox15	31.6788	Ccnb1	-2.61627	Nox4	-2.36991	Spata20	-36.529
														Ccl21c	33.3429	H2-Ab1	2.69675	Tagln	2.04008	Col6a3	-2.70333	Nyap2	-2.04698	Stx1b	-2.04304
														Ccl3	2.58447	Hba-a1	25.1849	Tfap2b	2.2493	Corin	-2.24667	Ocm	-48.9826	Top2a	-2.08732
														Cd74	2.201	Il18r1	25.5444	Tfap2c	5.0129	Foxo3	-2.42568	Onecut3	-2.94823	Tyrp1	-11.8675
														Col13a1	2.05971	Lox	2.51403	Wnt6	3.70147	Glg1	-2.00098	Pacsin2	-2.3282	Uhmk1	-2.07469
														Foxc2	4.63095	Loxl2	2.192	Xlr3a	3.45003	Glp1r	-6.62338	Pik3r1	-2.39164	Zbtb46	-2.11081
														Foxp3	41.4754	Myh11	2.00131	Xlr3b	3.80327	Lhx1	-14.0052	Prkcd	-2.32036	Zic1	-2.25891
														Fut7	3.48367	Myoc	2.29646	Xlr4a	13.2666
GO:0030099	myeloid cell differentiation	Scin	3.65445	Clec1b	3.40336			Cbfa2t3	-2.1775	Hba-a1	-9.69245			_						_
GO:0042734	presynaptic membrane							Ephb2	-2.09617	Htr1b	-2.64942	Oprm1	-3.32949
								Stx1b	-2.01156	Chrm2	-2.25765	Rims3	-2.03816
GO:0099056	integral component of presynaptic membrane							Ephb2	-2.09617	Htr1b	-2.64942	Oprm1	-3.32949
								Stx1b	-2.01156	Chrm2	-2.25765
GO:0098889	intrinsic component of presynaptic membrane							Ephb2	-2.09617	Htr1b	-2.64942	Oprm1	-3.32949
								Stx1b	-2.01156	Chrm2	-2.25765
